# Supplementary material for: Ancient pathogen-driven adaptation triggers increased susceptibility to non-celiac wheat sensitivity in present-day European populations
Source: Genes Nutr. 2016 May 23;11:15. doi: 10.1186/s12263-016-0532-4 (PMC4968434; doi:10.1186/s12263-016-0532-4)
Supplement: Additional file 6: Table S2. — SNPs showing exceptionally high differentiation at the genomic level. (XLSX 11 kb) [file 12263_2016_532_MOESM6_ESM.xlsx]

## Sheet: Foglio1
Supporting Information Table S2 SNPs showing exceptionally high differentiation at the genomic level
Chr	Pos	Rs	Gene	Anc	Deriv	Freq_Deriv AFR	Freq_Deriv ASN	Freq_Deriv EUR	Freq_Deriv GS	H1	H10
4	76922988	rs10336	CXCL9	G	A	0.22	0.06	0.51	0.527778	X
4	76924933	rs10031452	CXCL9	C	T	0.23	0.06	0.51	0.527778	X
4	76929201	rs6532083	CXCL9	G	A	0.22	0.06	0.51	0.527778	X
4	76942300	rs8878	CXCL10	G	A	0.25	0.06	0.51	0.527778	X
4	76942943	rs3921	CXCL10	G	C	0.27	0.08	0.52	0.527778	X
4	76943137	rs4859584	CXCL10	C	G	0.25	0.06	0.51	0.527778	X
4	76943235	rs4859586	CXCL10	C	T	0.25	0.06	0.51	0.527778	X
4	76943296	rs4859587	CXCL10	A	C	0.75	0.94	0.49	0.472222		X
4	76943677	rs4859588	CXCL10	G	A	0.75	0.94	0.49	0.472222		X
4	76944491	rs4241578	CXCL10	T	C	0.75	0.94	0.49	0.472222		X
4	76945685	rs4257674	CXCL10	A	G	0.76	0.94	0.49	0.472222		X
4	76945981	rs4309862	CXCL10	A	G	0.75	0.94	0.49	0.472222		X
4	76945999	rs4417995	CXCL10	C	T	0.25	0.06	0.51	0.527778	X
4	76946139	rs4386624	CXCL10	G	C	0.75	0.94	0.49	0.472222		X
4	76955194	rs4356932	CXCL11	C	T	0.25	0.06	0.51	0.527778	X
4	76955201	rs4619915	CXCL11	A	G	0.75	0.94	0.48	0.472222		X
4	76955229	rs7436646	CXCL11	T	G	0.75	0.94	0.49	0.472222		X
4	76955330	rs10003240	CXCL11	T	C	0.25	0.06	0.51	0.527778	X
4	76955358	rs10025102	CXCL11	A	G	0.25	0.06	0.51	0.527778	X
4	76955406	rs10017431	CXCL11	T	C	0.75	0.94	0.49	0.472222		X
4	76955473	rs10003382	CXCL11	T	C	0.25	0.06	0.51	0.527778	X
4	76955519	rs13130018	CXCL11	G	A	0.75	0.94	0.49	0.472222		X
4	76955617	rs13130221	CXCL11	G	A	0.75	0.94	0.49	0.472222		X
4	76956188	rs4241580	CXCL11	C	T	0.25	0.06	0.51	0.527778	X
4	76956528	rs4859415	CXCL11	A	G	0.75	0.94	0.49	0.472222		X
4	76956630	rs4859597	CXCL11	A	T	0.75	0.94	0.49	0.472222		X
4	76957171	rs6819597	CXCL11	C	T	0.75	0.94	0.49	0.47		X
4	76957558	rs6825045	CXCL11	C	T	0.75	0.94	0.48	0.472222		X
4	76957974	rs6532114	CXCL11	C	T	0.28	0.06	0.51	0.527778	X
4	76958334	rs7674409	CXCL11	C	G	0.75	0.94	0.49	0.472222		X
