# Supplementary material for: Ancient pathogen-driven adaptation triggers increased susceptibility to non-celiac wheat sensitivity in present-day European populations
Source: Genes Nutr. 2016 May 23;11:15. doi: 10.1186/s12263-016-0532-4 (PMC4968434; doi:10.1186/s12263-016-0532-4)
Supplement: Additional file 7: Table S3. — Haplogroup frequencies in the NCWS and reference samples. (XLSX 10 kb) [file 12263_2016_532_MOESM7_ESM.xlsx]

## Sheet: Foglio1
Supporting Information Table S3 Haplogroups frequencies in NCGS and reference samples
HAPLOTYPE	Freq_GS	Freq_EUR	Freq_EAS	Freq_AFR	Freq_Tot
1	0.527778	0.50411	0.0576923	0.208108	0.290984
2	0	0	0	0.0027027	0.00058548
3	0	0	0	0.0027027	0.00058548
4	0	0.00547945	0.00174825	0.0297297	0.00936768
5	0	0.00273973	0.0227273	0.027027	0.014637
6	0	0.00273973	0	0	0.00117096
7	0	0	0	0.00540541	0.00117096
8	0	0.00273973	0	0.0027027	0.00175644
9	0	0	0	0.0432432	0.00936768
10	0.472222	0.482192	0.917832	0.678378	0.670375
